# Supplementary material for: Preliminary evaluation of DeepSeek-R1 and GPT-5.3 in selected PET/CT clinical scenarios: patient preparation, report interpretation, and diagnostic reasoning
Source: Front Med (Lausanne). 2026 Jun 11;13:1785671. doi: 10.3389/fmed.2026.1785671 (PMC13293837; doi:10.3389/fmed.2026.1785671)
Supplement: Supplementary file 1 [file Data_Sheet_1.zip]

Archive with 42 entries (40 files):
- Supplemental File 1.docx
- Supplemental File 4/
- Supplemental File 4/Q1-Why do I need to fast in the morning when I undergo [18F]FDG.html
- Supplemental File 4/Q10-How soon can I work and live normally after having an 18F-FDG PETCT test What are the precautions.html
- Supplemental File 4/Q11-Can I perform PETCT after just having a barium meal yesterday.html
- Supplemental File 4/Q12-I am claustrophobic, can I take [18F]FDG PETCT.html
- Supplemental File 4/Q13-Can I have an 18F-FDG PETCT if I have diabetes Are there any requirements for insulin use.html
- Supplemental File 4/Q14-Do people with epilepsy stop taking their medication for 18F-FDG PETCT.html
- Supplemental File 4/Q15-Can people with renal insufficiency undergo 18F-FDG PETCT.html
- Supplemental File 4/Q2-The purpose of drinking more water before undergoing PETCT.html
- Supplemental File 4/Q3-Is minimal conversation recommended post-[18F]FDG injection.html
- Supplemental File 4/Q4-Can pregnant women or lactating women undergo 18F - FDG PETCT examination.html
- Supplemental File 4/Q5-Can people with metal implants undergo PETCT.html
- Supplemental File 4/Q6-Can people with metal implants undergo PETCT.html
- Supplemental File 4/Q7-Can people with metal implants undergo PETCT.html
- Supplemental File 4/Q8-Is [18F]FDG PETCT only used for diseases like malignant tumors.html
- Supplemental File 4/Q9-Does [18F]FDG PETCT showing a hypermetabolic focus mean tumor it is a tumor.html
- Supplemental File 4/R1-lymphoma stage I.html
- Supplemental File 4/R10-stage IIIB lung cancer.html
- Supplemental File 4/R11-stage IVA lung cancer.html
- Supplemental File 4/R12-stage IVB lung cancer.html
- Supplemental File 4/R2-lymphoma stage II.html
- Supplemental File 4/R3-lymphoma stage III.html
- Supplemental File 4/R4-lymphoma stage IV.html
- Supplemental File 4/R5-stage IA lung cancer.html
- Supplemental File 4/R6-stage IB lung cancer.html
- Supplemental File 4/R7-stage IIA lung cancer.html
- Supplemental File 4/R8-stage IIB lung cancer.html
- Supplemental File 4/R9-stage IIIA lung cancer.html
- Supplemental File 5/
- Supplemental File 5/Difficult Case 1.html
- Supplemental File 5/Difficult Case 10.html
- Supplemental File 5/Difficult Case 2.html
- Supplemental File 5/Difficult Case 3.html
- Supplemental File 5/Difficult Case 4.html
- Supplemental File 5/Difficult Case 5.html
- Supplemental File 5/Difficult Case 6.html
- Supplemental File 5/Difficult Case 7.html
- Supplemental File 5/Difficult Case 8.html
- Supplemental File 5/Difficult Case 9.html
- Supplemental File 2.docx
- Supplemental File 3.docx
